# Supplementary material for: YouTube as a source of information on ectopic pregnancy: A qualitative and quantitative analysis
Source: PLoS One. 2023 Jul 12;18(7):e0287603. doi: 10.1371/journal.pone.0287603 (PMC10337927; doi:10.1371/journal.pone.0287603)
Supplement: S1 Data — (XLSX) [file pone.0287603.s001.xlsx]

## Sheet: recueil de donnée csv ref R(799
Video12	71	74	68	5	5	5	2	2	5	1	5	5	5	5	4	4	5	5	5	74	5	5	5	4	5	5	1	4	5	5	5	5	5	5	5	5	71	5	5	5	3	3.5	5	1	4.5	5	5	5	4.5
Video5	69	66	72	5	5	5	5	5	5	3	4	5	4	4	5	4	5	3	5	66	5	5	5	1	1	5	1	3	5	5	5	5	5	5	5	5	69	5	5	5	3	3	5	2	3.5	5	4.5	4.5	5
Video15	65.5	64	67	5	5	5	1	2	5	1	4	5	5	5	5	4	5	5	5	64	5	5	4	1	1	5	1	4	5	5	5	5	4	5	5	4	65.5	5	5	4.5	1	1.5	5	1	4	5	5	5	5
Video20	65	66	64	5	5	5	1	2	5	1	4	5	5	3	4	5	5	4	5	66	5	5	5	1	1	5	1	3	5	5	5	5	5	5	5	5	65	5	5	5	1	1.5	5	1	3.5	5	5	4	4.5
Video21	64.5	76	53	5	5	3	1	2	5	1	3	5	3	3	2	3	5	3	4	76	5	5	5	5	5	5	1	5	5	5	5	5	5	5	5	5	64.5	5	5	4	3	3.5	5	1	4	5	4	4	3.5
Video37	64	66	62	5	5	4	4	2	5	2	3	5	5	5	5	1	5	2	4	66	5	5	5	1	1	5	1	5	5	5	5	5	5	5	4	4	64	5	5	4.5	2.5	1.5	5	1.5	4	5	5	5	5
Video1	62.5	63	62	5	5	5	5	4	3	2	3	4	2	4	5	2	5	3	5	63	5	5	5	1	1	5	1	2	5	5	5	5	5	5	3	5	62.5	5	5	5	3	2.5	4	1.5	2.5	4.5	3.5	4.5	5
Video22	62.5	72	53	5	3	5	5	5	3	5	3	4	2	2	1	1	2	4	3	72	5	5	5	4	4	5	1	4	5	5	5	5	5	5	5	4	62.5	5	4	5	4.5	4.5	4	3	3.5	4.5	3.5	3.5	3
Video6	62	65	59	5	5	5	1	1	5	1	3	5	4	4	5	2	5	3	5	65	5	5	5	1	1	5	1	3	5	5	5	5	5	5	4	5	62	5	5	5	1	1	5	1	3	5	4.5	4.5	5
Video9	62	64	60	5	5	4	5	2	5	1	4	4	4	4	4	1	5	3	4	64	5	5	5	1	1	5	1	2	5	5	5	5	5	5	5	4	62	5	5	4.5	3	1.5	5	1	3	4.5	4.5	4.5	4.5
Video14	58.5	62	55	5	5	5	1	1	4	1	5	4	2	2	3	4	5	5	3	62	5	5	4	1	1	4	1	3	5	5	5	5	4	5	5	4	58.5	5	5	4.5	1	1	4	1	4	4.5	3.5	3.5	4
Video26	56	64	48	5	5	3	2	2	5	1	3	4	1	1	3	1	5	4	3	64	4	5	5	1	1	5	1	5	5	5	5	5	5	4	5	3	56	4.5	5	4	1.5	1.5	5	1	4	4.5	3	3	4
Video8	53.5	32	75	5	5	5	5	5	5	3	4	5	5	5	5	4	5	4	5	32	5	5	2	1	1	5	1	1	1	1	1	1	1	1	3	2	53.5	5	5	3.5	3	3	5	2	2.5	3	3	3	3
Video3	50	52	48	5	5	4	1	1	3	1	2	3	2	2	5	3	5	3	3	52	5	5	4	1	1	5	1	2	2	3	3	4	5	5	3	3	50	5	5	4	1	1	4	1	2	2.5	2.5	2.5	4.5
Video2	48.5	55	42	5	5	4	1	2	3	1	2	3	1	1	3	1	5	2	3	55	5	5	5	1	1	5	1	2	3	3	3	4	5	5	3	4	48.5	5	5	4.5	1	1.5	4	1	2	3	2	2	3.5
Video34	47.5	56	39	5	4	3	1	1	1	1	2	2	2	4	1	3	4	3	2	56	5	3	3	1	1	4	1	3	5	4	4	5	5	5	5	2	47.5	5	3.5	3	1	1	2.5	1	2.5	3.5	3	4	3
Video30	45.5	47	44	5	4	3	1	2	4	1	4	3	1	1	3	2	5	3	2	47	4	4	3	1	1	3	1	3	3	3	3	4	2	5	5	2	45.5	4.5	4	3	1	1.5	3.5	1	3.5	3	2	2	3.5
Video4	43	42	44	5	4	3	5	5	2	5	1	1	1	1	2	1	1	5	2	42	4	4	3	1	1	5	1	2	1	1	1	5	5	1	5	2	43	4.5	4	3	3	3	3.5	3	1.5	1	1	1	3.5
Video28	41	46	36	5	5	2	2	2	4	5	1	1	1	1	1	1	1	1	3	46	5	5	4	5	5	5	1	4	1	1	1	1	1	1	3	3	41	5	5	3	3.5	3.5	4.5	3	2.5	1	1	1	1
Video29	41	42	40	5	5	3	1	2	5	1	4	1	1	1	1	1	1	5	3	42	5	5	4	1	1	5	1	3	1	1	1	4	1	1	5	3	41	5	5	3.5	1	1.5	5	1	3.5	1	1	1	2.5
Video25	39	41	37	5	5	3	2	2	5	1	4	1	1	1	1	1	1	1	3	41	5	4	3	5	3	5	1	3	1	1	1	3	1	1	1	3	39	5	4.5	3	3.5	2.5	5	1	3.5	1	1	1	2
Video10	37.5	30	45	5	4	3	5	2	3	1	5	1	1	1	5	1	1	5	2	30	2	2	2	1	1	4	1	3	1	1	1	1	3	1	4	2	37.5	3.5	3	2.5	3	1.5	3.5	1	4	1	1	1	3
Video23	37.5	37	38	5	4	3	1	2	5	3	5	1	1	1	1	1	1	1	3	37	5	5	3	3	2	5	1	3	1	1	1	1	1	1	1	3	37.5	5	4.5	3	2	2	5	2	4	1	1	1	1
Video7	35.5	36	35	5	3	2	4	2	3	1	1	1	1	1	1	1	3	4	2	36	3	3	3	1	1	5	1	1	1	1	1	5	1	1	5	3	35.5	4	3	2.5	2.5	1.5	4	1	1	1	1	1	3
Video33	34	32	36	5	4	3	1	2	5	1	1	1	1	1	1	1	1	5	3	32	4	2	1	1	1	4	1	1	1	1	1	5	1	1	5	2	34	4.5	3	2	1	1.5	4.5	1	1	1	1	1	3
Video31	33.5	26	41	5	4	3	4	2	4	1	5	1	1	1	1	1	1	4	3	26	2	2	1	1	1	5	1	5	1	1	1	1	1	1	1	1	33.5	3.5	3	2	2.5	1.5	4.5	1	5	1	1	1	1
Video11	33	37	29	4	3	2	2	1	4	1	3	1	1	1	1	1	1	1	2	37	4	3	3	1	1	5	1	1	1	1	3	2	2	2	5	2	33	4	3	2.5	1.5	1	4.5	1	2	1	1	2	1.5
Video19	32.5	29	36	4	3	4	1	1	1	1	5	1	1	2	1	4	1	5	1	29	3	4	4	1	1	5	1	1	1	1	1	1	1	1	1	2	32.5	3.5	3.5	4	1	1	3	1	3	1	1	1.5	1
Video24	32.5	34	31	4	2	1	5	2	1	3	3	1	1	1	3	1	1	1	1	34	5	4	2	1	1	5	1	3	1	1	1	1	1	1	3	3	32.5	4.5	3	1.5	3	1.5	3	2	3	1	1	1	2
Video27	29.5	25	34	5	5	3	1	2	5	1	2	1	1	1	1	1	1	1	3	25	5	1	2	1	1	5	1	1	1	1	1	1	1	1	1	1	29.5	5	3	2.5	1	1.5	5	1	1.5	1	1	1	1
Video32	28	30	26	5	2	2	1	2	4	1	1	1	1	1	1	1	1	1	1	30	4	3	3	1	1	5	1	3	1	1	1	1	1	1	1	2	28	4.5	2.5	2.5	1	1.5	4.5	1	2	1	1	1	1
Video17	27	14	40	5	5	3	1	2	1	1	4	1	1	1	1	5	3	4	2	14	1	0	0	1	1	1	1	1	1	1	1	1	1	1	1	1	27	3	2.5	1.5	1	1.5	1	1	2.5	1	1	1	1
Video18	26.5	14	39	5	4	3	1	2	1	1	3	1	1	1	4	5	3	2	2	14	1	0	0	1	1	1	1	1	1	1	1	1	1	1	1	1	26.5	3	2	1.5	1	1.5	1	1	2	1	1	1	2.5
Video13	23.5	14	33	5	3	2	1	1	1	1	4	1	1	1	2	3	4	2	1	14	1	0	0	1	1	1	1	1	1	1	1	1	1	1	1	1	23.5	3	1.5	1	1	1	1	1	2.5	1	1	1	1.5
Video36	23.5	14	33	5	3	2	1	1	1	1	2	1	1	1	3	5	2	2	2	14	1	0	0	1	1	1	1	1	1	1	1	1	1	1	1	1	23.5	3	1.5	1	1	1	1	1	1.5	1	1	1	2
Video16	22	14	30	5	3	3	1	1	1	1	3	1	1	1	2	4	1	1	1	14	1	0	0	1	1	1	1	1	1	1	1	1	1	1	1	1	22	3	1.5	1.5	1	1	1	1	2	1	1	1	1.5
Video35	19	14	24	5	2	1	1	1	4	1	1	1	1	1	1	1	1	1	1	14	1	0	0	1	1	1	1	1	1	1	1	1	1	1	1	1	19	3	1	0.5	1	1	2.5	1	1	1	1	1	1
[truncated: 32 more columns]

## Sheet: Feuil1
63-75	6
51-62	7
60-39	8
27-38	11
26-16	5

## Sheet: source
Educative channel	9
Center	2
YouTubers	5
miscellaneous	3
Gynecologist	10
other doctor	8

## Sheet: contenu
Anatomy	27	0.75
Symptoms	26	0.722222
Diagnosis	25	0.694444
Animations	23	0.638889
Treatment	22	0.611111
Physiology	22	0.611111
Clear information	20	0.555556
Doctor speaking	18	0.5
