# Supplementary material for: YouTube as a source of information on ectopic pregnancy: A qualitative and quantitative analysis
Source: PLoS One. 2023 Jul 12;18(7):e0287603. doi: 10.1371/journal.pone.0287603 (PMC10337927; doi:10.1371/journal.pone.0287603)
Supplement: S2 Data — (XLSX) [file pone.0287603.s002.xlsx]

## Sheet: Feuil1
Étiquettes de lignes
0
0
0
1
1
0
1
1
0
0
1
1
0
1
(vide)
(vide)
(vide)
Total général

## Sheet: généralité
lien	source	Durée seconde		jaime pas	j'aime	likabilité	Average daily view	VPI	temps depuis téléchargement en mois	vues totale	score vidlQ	vue par heure	nbre mot descritpion	nombre de lien	abonné à la chaine	référence	tag	nx abo / j	vue par j chaine	tag chaine	commentaire	anatomie	diag	ttt	symtome	animation	Physipath
https://www.youtube.com/watch?v=RoBohoUrx4c&t=16s&ab_channel=ArmandoHasudungan	physician trainee	637	10.6167	115	4786	97.6535	232.153	226.705	60	417875	56	23	31	5	2030000	33	25	pas de données	70400	3	238	1	1	1	1	1	1		mot ectopic pregnancy
https://www.youtube.com/watch?v=NPR1ocFayFc&t=6s&ab_channel=AlilaMedicalMedia	société animation	225	3.75	777	10600	93.1704	1569.16	1461.99	60	2824485	64.3	184.6	513	1	766000	41	2	966.7	153600	10	416	1	1	1	1	1	1
https://www.youtube.com/watch?v=EBuqZr4Afw4&t=3s&ab_channel=MedicalCentric	cchaine educative	233	3.88333	13	559	97.7273	335.292	327.671	8	80470	69.3	23	314	0	149000	9	7	366.7	59900	2	14	1	1	1	1	1	1
https://www.youtube.com/watch?v=EeZ2YJ4ZYPs&ab_channel=ClevelandClinic	Centre médical	117	1.95	49	1085	95.679	303.346	290.238	21	191108	52.8	5.9	40	1	321000	6	9	200	31400	27	74	1	0	0	1	1	1	PAS DE SON
https://www.youtube.com/watch?v=Q_qiUYIBR7o&ab_channel=MedLecturesMadeEasy	chaine éducative	596	9.93333	57	1119	95.1531	123.194	117.223	48	177400	53.3	pas de donné	540	5	55800	0	0	33.3	7162	0	83	1	1	1	1	1	1	CAS clinique a la fin
https://www.youtube.com/watch?v=rkzvdEsCrBk&ab_channel=CanadaQBank	chaine éducative comme ecni	799	13.3167	198	1256	86.3824	179.77	155.29	96	517739	56.9	2.7	6	0	142000	0	8	pas de données	298000	6	desactivé	1	1	1	1	1	1
https://www.youtube.com/watch?v=1BRGQULyWqU&ab_channel=BabyCenter	Dr GO mais pz part chaine baby center	105	1.75	156	10	6.0241	34.13	2.05602	30	30717	44.7	pas de donnée	70	6	514000	1	13	533.3	175500	31	4	0	1	1	0	1	1
https://www.youtube.com/watch?v=PLvcl2e7K4g&ab_channel=InaIrabon	Dr GO	1582	26.3667	0	109	100	5.69462	5.69462	31	5296	37.1	pas de donnée	42	4	11600	0	10	16.7	1214	0	20	1	1	1	1	1	1
https://www.youtube.com/watch?v=940b9MR4y20&t=6s&ab_channel=KaplanMedical	chaine educative comme ecni	1194	19.9	6	211	97.235	12.4074	12.0643	72	26800	44.1	pas de donnés	59	7	97900	0	9	943	40	8	9	1	1	1	1	1	1	cas clinique rappel ovulation etcS
https://www.youtube.com/watch?v=dYs-phoySU4&ab_channel=InfertilityTV	Dr de PMA PAR CLINIQUE	168	2.8	171	6242	97.3335	1251.81	1218.43	24	901300	59.3	63.4	179	4	175000	0	26	233.3	35000	25	312	1	0	0	1	0	0
https://www.youtube.com/watch?v=euocY5TNBaE&ab_channel=Rehealthify	chaine éducative	90	1.5	34	371	91.6049	50.4357	46.2016	84	127098	50.9	pas de donnés	153	1	77500	0	0	73.3	16800	0	33	0	1	0	1	0	0
https://www.youtube.com/watch?v=QFXbWL-lfnQ&ab_channel=LearnOB%2FGYN	chaine educative pour GO	2110	35.1667	0	40	100	9.45278	9.45278	12	3403	35.2	pas de données	23	0	3500	0	7	5	188	0	5	1	1	1	1	1	1
https://www.youtube.com/watch?v=A0idCkrRS9w&ab_channel=HapaFamily	témoingnage youtubeuse	647	10.7833	11	523	97.9401	41.687	40.8283	36	45022	43.4	pas de données	139	18	349000	0	39	200	25600	14	126	0	0	0	1	0	0
https://www.youtube.com/watch?v=t2e1rhvMH2U&ab_channel=AsterClinic	DR GO via chaine clinique	796	13.2667	42	559	93.0116	57.0215	53.0367	48	82111	49	pas de données	55	8	7940	0	7	10.3	1305	5	139	0	1	1	1	0	1
https://www.youtube.com/watch?v=MlanegSqHQo&ab_channel=yasminbano	Dr je sais pas en quoi chaine perso	1561	26.0167	0	92	100	5.7	5.7	10	1710	32.1	pas de données	16	0	80100	0	0	36.7	3727	0	16	1	1	1	1	1	1	anglais puis indien
https://www.youtube.com/watch?v=LfxT22KQFrw&ab_channel=YsisLorenna	témoignage	1087	18.1167	14	995	98.6125	29.0083	28.6058	72	62658	47.8	pas de données	144	4	137000	0	24	pas de donnés	2822	16	212	0	0	0	0	0	0
https://www.youtube.com/watch?v=2HFAJMzg7fM&ab_channel=BedtimeBookworm	Témoignage youtubeuse	1912	31.8667	7	588	98.8235	63.0556	62.3137	12	22700	43.4	pas de données	315	15	6050	0	18	pas de donnés	77.7	9	311	0	0	0	0	0	0
https://www.youtube.com/watch?v=4FZE92Hs2vs&t=28s&ab_channel=EmilyOrlando	temoignage youtubeuse	2743	45.7167	3	192	98.4615	117.722	115.911	3	10595	40.1	pas de données	231	27	22600	1	16	10	911.5	19	63	0	0	0	0	0	0
https://www.youtube.com/watch?v=jFfGdUyH-d4&ab_channel=Doctors%27Circle-World%27sLargestHealthPlatform	Dr GO chaine assos de Dr	297	4.95	72	1000	93.2836	104.297	97.2917	60	187734	52.6	pas de données	624	0	1350000	0	20	1333	367800	3	341	1	0	1	0	0	0
https://www.youtube.com/watch?v=QUg0ZjDnUaM&ab_channel=drsevellaraja	Dr GO chaine perso	793	13.2167	22	345	94.0054	40.8148	38.3682	72	88160	49.3	pas de données	0	0	34000	0	4	50	13100	12	26	1	1	1	1	1	1
https://www.youtube.com/watch?v=AQBfRFmYQeA	Dr GO chaine assos de Dr	272	4.53333	5	189	97.4227	32.7454	31.9014	72	70730	48.3	pas de données	78	0	23500	3	22	pas de données	1519	0	3	1	1	1	1	1	1
https://www.youtube.com/watch?v=Dh0Fiasw2QQ&ab_channel=RadiologyVideo-radiologymadeesay	radiologue chaine de radio	3097	51.6167	18	554	96.8531	20.9267	20.2681	60	37668	45.6	1.5	5	0	62700	0	9	46.7	6876	48	22	1	1	1	1	1	1
https://www.youtube.com/watch?v=Kf3x9VaSMQM&ab_channel=RadiologyVideo-radiologymadeesay	radioologue	2453	40.8833	0	100	100	0.363889	0.363889	60	655	28.1	pas de données	28	2	62700	0	15	46.7	6876	48	0	1	1	0	0	0	0	cours echo
https://www.youtube.com/watch?v=K61jKBROgfU&ab_channel=GEHealthcare	clinqiue	137	2.28333	0	22	100	26.0939	26.0939	11	8611	39.2	pas de données	213	1	54100	0	10	43.3	12400	11	pas de données	1	1	0	0	1	0	Cours echo
https://www.youtube.com/watch?v=xPs8xeJaZqw&ab_channel=RadiologyVideo-radiologymadeesay	radioologue	2479	41.3167	12	226	94.958	46.3167	43.9814	12	16674	42.1	pas de données	4	0	62700	0	9	46.7	6876	48	7	1	1	0	1	1	1	cours echo
https://www.youtube.com/watch?v=OO9BvIzxwK0&ab_channel=MedToday	Chaine educative medecine	214	3.56667	0	40	100	15.25	15.25	8	3660	35.5	pas de données	141	6	54200	0	10	120	17100	35	2	1	1	1	1	1	1
https://www.youtube.com/watch?v=iflZ6veQZ7E&ab_channel=Nursingnotes	site infirmier	407	6.78333	2	159	98.7578	23.1528	22.8652	12	8335	39.1	pas de données	16	3	5780	0	16	13	743.4	2	16	1	0	0	0	0	0
https://www.youtube.com/watch?v=G0t-kFwohvk	radioologue	3206	53.4333	11	156	93.4132	10.3043	9.62559	108	33386	45.1	pas de données	26	0	5440	1	4	2	94	3	5	1	1	1	0	1	0	echo+
https://www.youtube.com/watch?v=yIa31CgxHpg	dr??	441	7.35	0	49	100	6.73889	6.73889	24	4852	36.7	pas de donnés	32	4	2780	1	11	2.3	238.2	14	2	1	1	0	1	1	1
https://www.youtube.com/watch?v=hSPA9qMb8wc&ab_channel=Let%27sCrackNEETPG	Dr chaine medicale prepa	3955	65.9167	17	923	98.1915	126.564	124.275	12	45563	46.4	pa de données	181	9	95000	0	24	143.3	17900	35	9	1	1	1	1	1	1	avec cas clinique
https://www.youtube.com/watch?v=Y6Ts8474ZUE&ab_channel=GINECOBSTETRICIAVIRTUAL%2FDR.ALEJANDROREYES	Dr GO	472	7.86667	0	5	100	1.50139	1.50139	48	2162	33.2	pas de données	36	0	63900	1	19	26.7	5499	33	0	1	1	1	1	1	1
https://www.youtube.com/watch?v=MquXIqLXXtY&ab_channel=RSNA	meeting scintifc	345	5.75	0	4	100	1.71667	1.71667	12	618	27.8	pas de données	15	1	5800	0	16	2.3	140.4	0	0	0	0	1	1	0	0	spé geu intertielle
https://www.youtube.com/watch?v=KE8JbY6ORVg&ab_channel=Doctors%27Circle-World%27sLargestHealthPlatform	DR GO	70	1.16667	12	170	93.4066	61.7403	57.6695	24	44453	46.3	pas de données	113	0	1370000	1	15	1333	373100	3	4	0	0	0	1	0	0	que sur symptome
https://www.youtube.com/watch?v=awhcdoeAHIk&ab_channel=ERemedium	chaine educative, health platerform	223	3.71667	3	41	93.1818	5.25278	4.89463	36	5673	37.4	pas de données	101	4	45500	3	32	26.7	7724	23	0	1	1	1	1	1	1	pas de son
https://www.youtube.com/watch?v=zCLozmtnutI&ab_channel=InfertilityTV	go chaine infertility	259	4.31667	10	465	97.8947	52.5926	51.4854	36	56800	47.4	pas de données	728	1	178000	0	23	233.3	36800	25	21	1	1	1	1	1	1	que tubaire
https://www.youtube.com/watch?v=DOLDiM2rC04&ab_channel=Ausmed	chaine educative, health platerform	60	1	0	9	100	4.44444	4.44444	24	3200	34.9	pas de données	75	5	14000	0	16	6.7	1895	7	0	1	1	0	0	0	0
https://www.youtube.com/watch?v=vFztyKi3wuc	temoignage youtubeuse	2754	45.9	8	141	94.6309	91.5667	86.6503	1	2747	34.3	pas de donnée	110	6	48900	0	17	pas de donné	1432	6	52	0	0	0	0	0	0
		1041.51	17.3586	49.8649	917.162	94.3463	137.66	130.4	38.3514	166221	44.5676	43.4429	145.838	4	229324	2.72973	13.8378	229.161	47615.1	14.3514	73.8571

## Sheet: DISCERN Clara
Lien	Q1	Q2	Q3	Q4	Q5	Q6	Q7	Q8	Q9	Q10	Q11	Q12	Q13	Q14	Q15	Q16	moyenne
https://www.youtube.com/watch?v=RoBohoUrx4c&t=16s&ab_channel=ArmandoHasudungan	5	5	5	5	4	3	2	3	4	2	4	5	2	5	3	5	3.875
https://www.youtube.com/watch?v=NPR1ocFayFc&ab_channel=AlilaMedicalMedia	5	5	4	1	2	3	1	2	3	1	1	3	1	5	2	3	2.625
https://www.youtube.com/watch?v=EBuqZr4Afw4&t=3s&ab_channel=MedicalCentric	5	5	4	1	1	3	1	2	3	2	2	5	3	5	3	3	3
https://www.youtube.com/watch?v=EeZ2YJ4ZYPs&ab_channel=ClevelandClinic	5	4	3	5	5	2	5	1	1	1	1	2	1	1	5	2	2.75
https://www.youtube.com/watch?v=Q_qiUYIBR7o&ab_channel=MedLecturesMadeEasy	5	5	5	5	5	5	3	4	5	4	4	5	4	5	3	5	4.5
https://www.youtube.com/watch?v=rkzvdEsCrBk&t=198s&ab_channel=CanadaQBank	5	5	5	1	1	5	1	3	5	4	4	5	2	5	3	5	3.6875
https://www.youtube.com/watch?v=1BRGQULyWqU&ab_channel=BabyCenter	5	3	2	4	2	3	1	1	1	1	1	1	1	3	4	2	2.1875
https://www.youtube.com/watch?v=PLvcl2e7K4g&ab_channel=InaIrabon	5	5	5	5	5	5	3	4	5	5	5	5	4	5	4	5	4.6875
https://www.youtube.com/watch?v=940b9MR4y20&t=6s&ab_channel=KaplanMedical	5	5	4	5	2	5	1	4	4	4	4	4	1	5	3	4	3.75
https://www.youtube.com/watch?v=dYs-phoySU4&ab_channel=InfertilityTV	5	4	3	5	2	3	1	5	1	1	1	5	1	1	5	2	2.8125
https://www.youtube.com/watch?v=euocY5TNBaE&ab_channel=Rehealthify	4	3	2	2	1	4	1	3	1	1	1	1	1	1	1	2	1.8125
https://www.youtube.com/watch?v=QFXbWL-lfnQ&ab_channel=LearnOB%2FGYN	5	5	5	2	2	5	1	5	5	5	5	4	4	5	5	5	4.25
https://www.youtube.com/watch?v=t2e1rhvMH2U&ab_channel=AsterClinic	5	5	5	1	1	4	1	5	4	2	2	3	4	5	5	3	3.4375
https://www.youtube.com/watch?v=A0idCkrRS9w&ab_channel=HapaFamily	5	3	2	1	1	1	1	4	1	1	1	2	3	4	2	1	2.0625
https://www.youtube.com/watch?v=MlanegSqHQo&ab_channel=yasminbano	5	5	5	1	2	5	1	4	5	5	5	5	4	5	5	5	4.1875
https://www.youtube.com/watch?v=LfxT22KQFrw&ab_channel=YsisLorenna	5	3	3	1	1	1	1	3	1	1	1	2	4	1	1	1	1.875
https://www.youtube.com/watch?v=2HFAJMzg7fM&ab_channel=BedtimeBookworm	5	5	3	1	2	1	1	4	1	1	1	1	5	3	4	2	2.5
https://www.youtube.com/watch?v=4FZE92Hs2vs&t=28s&ab_channel=EmilyOrlando	5	4	3	1	2	1	1	3	1	1	1	4	5	3	2	2	2.4375
https://www.youtube.com/watch?v=jFfGdUyH-d4&ab_channel=Doctors%27Circle-World%27sLargestHealthPlatform	4	3	4	1	1	1	1	5	1	1	2	1	4	1	5	1	2.25
https://www.youtube.com/watch?v=QUg0ZjDnUaM&ab_channel=drsevellaraja	5	5	5	1	2	5	1	4	5	5	3	4	5	5	4	5	4
https://www.youtube.com/watch?v=AQBfRFmYQeA	5	5	3	1	2	5	1	3	5	3	3	2	3	5	3	4	3.3125
https://www.youtube.com/watch?v=Dh0Fiasw2QQ&ab_channel=RadiologyVideo-radiologymadeesay	5	3	5	5	5	3	5	3	4	2	2	1	1	2	4	3	3.3125
https://www.youtube.com/watch?v=Kf3x9VaSMQM&ab_channel=RadiologyVideo-radiologymadeesay	5	4	3	1	2	5	3	5	1	1	1	1	1	1	1	3	2.375
https://www.youtube.com/watch?v=K61jKBROgfU&ab_channel=GEHealthcare	4	2	1	5	2	1	3	3	1	1	1	3	1	1	1	1	1.9375
https://www.youtube.com/watch?v=xPs8xeJaZqw&ab_channel=RadiologyVideo-radiologymadeesay	5	5	3	2	2	5	1	4	1	1	1	1	1	1	1	3	2.3125
https://www.youtube.com/watch?v=OO9BvIzxwK0&ab_channel=MedToday	5	5	3	2	2	5	1	3	4	1	1	3	1	5	4	3	3
https://www.youtube.com/watch?v=G0t-kFwohvk	5	5	2	2	2	4	5	1	1	1	1	1	1	1	1	3	2.25
https://www.youtube.com/watch?v=yIa31CgxHpg	5	5	3	1	2	5	1	4	1	1	1	1	1	1	5	3	2.5
https://www.youtube.com/watch?v=Y6Ts8474ZUE&ab_channel=GINECOBSTETRICIAVIRTUAL%2FDR.ALEJANDROREYES	5	4	3	1	2	4	1	4	3	1	1	3	2	5	3	2	2.75
https://www.youtube.com/watch?v=KE8JbY6ORVg&ab_channel=Doctors%27Circle-World%27sLargestHealthPlatform	5	2	2	1	2	4	1	1	1	1	1	1	1	1	1	1	1.625
https://www.youtube.com/watch?v=MquXIqLXXtY&ab_channel=RSNA	5	4	3	4	2	4	1	5	1	1	1	1	1	1	4	3	2.5625
https://www.youtube.com/watch?v=awhcdoeAHIk&ab_channel=ERemedium	5	4	3	1	2	5	1	1	1	1	1	1	1	1	5	3	2.25
https://www.youtube.com/watch?v=zCLozmtnutI&ab_channel=InfertilityTV	5	4	3	1	1	1	1	2	2	2	4	1	3	4	3	2	2.4375
https://www.youtube.com/watch?v=DOLDiM2rC04&ab_channel=Ausmed	5	2	1	1	1	4	1	1	1	1	1	1	1	1	1	1	1.5
https://www.youtube.com/watch?v=vFztyKi3wuc	5	3	2	1	1	1	1	2	1	1	1	3	5	2	2	2	2.0625
https://www.youtube.com/watch?v=hSPA9qMb8wc&ab_channel=Let%27sCrackNEETPG	5	5	4	4	2	5	2	3	5	5	5	5	1	5	2	4	3.875
https://www.youtube.com/watch?v=iflZ6veQZ7E&ab_channel=Nursingnotes	5	5	3	1	2	5	1	2	1	1	1	1	1	1	1	3	2.125

## Sheet: DISCERN Cam
Lien	Q1	Q2	Q3	Q4	Q5	Q6	Q7	Q8	Q9	Q10	Q11	Q12	Q13	Q14	Q15	Q16	moyenne
https://www.youtube.com/watch?v=RoBohoUrx4c&t=16s&ab_channel=ArmandoHasudungan	5	5	5	1	1	5	1	2	5	5	5	5	5	5	3	5	3.9375
https://www.youtube.com/watch?v=NPR1ocFayFc&ab_channel=AlilaMedicalMedia	5	5	5	1	1	5	1	2	3	3	3	4	5	5	3	4	3.4375
https://www.youtube.com/watch?v=EBuqZr4Afw4&t=3s&ab_channel=MedicalCentric	5	5	4	1	1	5	1	2	2	3	3	4	5	5	3	3	3.25
https://www.youtube.com/watch?v=EeZ2YJ4ZYPs&ab_channel=ClevelandClinic	4	4	3	1	1	5	1	2	1	1	1	5	5	1	5	2	2.625
https://www.youtube.com/watch?v=Q_qiUYIBR7o&ab_channel=MedLecturesMadeEasy	5	5	5	1	1	5	1	3	5	5	5	5	5	5	5	5	4.125
https://www.youtube.com/watch?v=rkzvdEsCrBk&t=198s&ab_channel=CanadaQBank	5	5	5	1	1	5	1	3	5	5	5	5	5	5	4	5	4.0625
https://www.youtube.com/watch?v=1BRGQULyWqU&ab_channel=BabyCenter	3	3	3	1	1	5	1	1	1	1	1	5	1	1	5	3	2.25
https://www.youtube.com/watch?v=PLvcl2e7K4g&ab_channel=InaIrabon	5	5	2	1	1	5	1	1	1	1	1	1	1	1	3	2	2
https://www.youtube.com/watch?v=940b9MR4y20&t=6s&ab_channel=KaplanMedical	5	5	5	1	1	5	1	2	5	5	5	5	5	5	5	4	4
https://www.youtube.com/watch?v=dYs-phoySU4&ab_channel=InfertilityTV	2	2	2	1	1	4	1	3	1	1	1	1	3	1	4	2	1.875
https://www.youtube.com/watch?v=euocY5TNBaE&ab_channel=Rehealthify	4	3	3	1	1	5	1	1	1	1	3	2	2	2	5	2	2.3125
https://www.youtube.com/watch?v=QFXbWL-lfnQ&ab_channel=LearnOB%2FGYN	5	5	5	4	5	5	1	4	5	5	5	5	5	5	5	5	4.625
https://www.youtube.com/watch?v=t2e1rhvMH2U&ab_channel=AsterClinic	5	5	4	1	1	4	1	3	5	5	5	5	4	5	5	4	3.875
https://www.youtube.com/watch?v=A0idCkrRS9w&ab_channel=HapaFamily	1	0	0	1	1	1	1	1	1	1	1	1	1	1	1	1	0.875
https://www.youtube.com/watch?v=MlanegSqHQo&ab_channel=yasminbano	5	5	4	1	1	5	1	4	5	5	5	5	4	5	5	4	4
https://www.youtube.com/watch?v=LfxT22KQFrw&ab_channel=YsisLorenna	1	0	0	1	1	1	1	1	1	1	1	1	1	1	1	1	0.875
https://www.youtube.com/watch?v=2HFAJMzg7fM&ab_channel=BedtimeBookworm	1	0	0	1	1	1	1	1	1	1	1	1	1	1	1	1	0.875
https://www.youtube.com/watch?v=4FZE92Hs2vs&t=28s&ab_channel=EmilyOrlando	1	0	0	1	1	1	1	1	1	1	1	1	1	1	1	1	0.875
https://www.youtube.com/watch?v=jFfGdUyH-d4&ab_channel=Doctors%27Circle-World%27sLargestHealthPlatform	3	4	4	1	1	5	1	1	1	1	1	1	1	1	1	2	1.8125
https://www.youtube.com/watch?v=QUg0ZjDnUaM&ab_channel=drsevellaraja	5	5	5	1	1	5	1	3	5	5	5	5	5	5	5	5	4.125
https://www.youtube.com/watch?v=AQBfRFmYQeA	5	5	5	5	5	5	1	5	5	5	5	5	5	5	5	5	4.75
https://www.youtube.com/watch?v=Dh0Fiasw2QQ&ab_channel=RadiologyVideo-radiologymadeesay	5	5	5	4	4	5	1	4	5	5	5	5	5	5	5	4	4.5
https://www.youtube.com/watch?v=Kf3x9VaSMQM&ab_channel=RadiologyVideo-radiologymadeesay	5	5	3	3	2	5	1	3	1	1	1	1	1	1	1	3	2.3125
https://www.youtube.com/watch?v=K61jKBROgfU&ab_channel=GEHealthcare	5	4	2	1	1	5	1	3	1	1	1	1	1	1	3	3	2.125
https://www.youtube.com/watch?v=xPs8xeJaZqw&ab_channel=RadiologyVideo-radiologymadeesay	5	4	3	5	3	5	1	3	1	1	1	3	1	1	1	3	2.5625
https://www.youtube.com/watch?v=OO9BvIzxwK0&ab_channel=MedToday	4	5	5	1	1	5	1	5	5	5	5	5	5	4	5	3	4
https://www.youtube.com/watch?v=G0t-kFwohvk	5	5	4	5	5	5	1	4	1	1	1	1	1	1	3	3	2.875
https://www.youtube.com/watch?v=yIa31CgxHpg	5	5	4	1	1	5	1	3	1	1	1	4	1	1	5	3	2.625
https://www.youtube.com/watch?v=Y6Ts8474ZUE&ab_channel=GINECOBSTETRICIAVIRTUAL%2FDR.ALEJANDROREYES	4	4	3	1	1	3	1	3	3	3	3	4	2	5	5	2	2.9375
https://www.youtube.com/watch?v=KE8JbY6ORVg&ab_channel=Doctors%27Circle-World%27sLargestHealthPlatform	4	3	3	1	1	5	1	3	1	1	1	1	1	1	1	2	1.875
https://www.youtube.com/watch?v=MquXIqLXXtY&ab_channel=RSNA	2	2	1	1	1	5	1	5	1	1	1	1	1	1	1	1	1.625
https://www.youtube.com/watch?v=awhcdoeAHIk&ab_channel=ERemedium	4	2	1	1	1	4	1	1	1	1	1	5	1	1	5	2	2
https://www.youtube.com/watch?v=zCLozmtnutI&ab_channel=InfertilityTV	5	3	3	1	1	4	1	3	5	4	4	5	5	5	5	2	3.5
https://www.youtube.com/watch?v=DOLDiM2rC04&ab_channel=Ausmed	1	0	0	1	1	1	1	1	1	1	1	1	1	1	1	1	0.875
https://www.youtube.com/watch?v=vFztyKi3wuc	1	0	0	1	1	1	1	1	1	1	1	1	1	1	1	1	0.875
https://www.youtube.com/watch?v=hSPA9qMb8wc&ab_channel=Let%27sCrackNEETPG	5	5	5	1	1	5	1	5	5	5	5	5	5	5	4	4	4.125
https://www.youtube.com/watch?v=iflZ6veQZ7E&ab_channel=Nursingnotes	5	1	2	1	1	5	1	1	1	1	1	1	1	1	1	1	1.5625
	3.91892	3.48649	3.05405	1.54054	1.48649	4.18919	1	2.54054	2.54054	2.54054	2.59459	3.13514	2.78378	2.72973	3.2973	2.81081

## Sheet: Exclu
https://www.youtube.com/watch?v=qtaBidjTThU&ab_channel=Sonosite	cours écho
https://www.youtube.com/watch?v=kWSn6QOH1xs	Video chir
https://www.youtube.com/watch?v=dYs-phoySU4&ab_channel=InfertilityTV	chir video
https://www.youtube.com/watch?v=iui0HF95XAw&ab_channel=Sonosite	cas clinique echo
https://www.youtube.com/watch?v=Idh-Ek8sFTQ&ab_channel=NarayanaHealth	indien
https://www.youtube.com/watch?v=JcRBZ4c-vHM&ab_channel=LevelUpRN	pas que GEU
https://www.youtube.com/watch?v=weA4teUW-gs&ab_channel=GreenJournal	video chir
https://www.youtube.com/watch?v=bHjlNvB3ibA&ab_channel=LapaRoEdu	chir video
https://www.youtube.com/watch?v=RoBohoUrx4c&t=7s	duplicate
https://www.youtube.com/watch?v=NPR1ocFayFc&ab_channel=AlilaMedicalMedia	duplcate
https://www.youtube.com/watch?v=Q_qiUYIBR7o&t=17s	duplcate
https://www.youtube.com/watch?v=EeZ2YJ4ZYPs&ab_channel=ClevelandClinic	duplcate
https://www.youtube.com/watch?v=EBuqZr4Afw4&ab_channel=MedicalCentric	duplcate
https://www.youtube.com/watch?v=qtaBidjTThU	duplcate
https://www.youtube.com/watch?v=kWSn6QOH1xs&t=44s&ab_channel=DRRKMishra	chir
https://www.youtube.com/watch?v=2ZPWV35Kl8I&t=40s&ab_channel=SaeedAhmad	pas dexpication
https://www.youtube.com/watch?v=GCStihDApBE&ab_channel=drsevellaraja	cas clinique
https://www.youtube.com/watch?v=rkzvdEsCrBk	duplicate
https://www.youtube.com/watch?v=fKqMFoj6Jnw&t=83s	chir
https://www.youtube.com/watch?v=o8tlIUpvK0A	cas clinique
https://www.youtube.com/watch?v=T28F13_PGRY&ab_channel=Dr.NadineAlaaSherif	arabe
https://www.youtube.com/watch?v=iXCSUBFwuoo&ab_channel=MamaDoctorJones	Traite de la réimplantation des GEU
https://www.youtube.com/watch?v=ANhOwzbKe6Y&t=19s&ab_channel=Sonosite	echo
https://www.youtube.com/watch?v=PLvcl2e7K4g&ab_channel=InaIrabon	duplicate
https://www.youtube.com/watch?v=msoG2VIbN9I	indien
https://www.youtube.com/watch?v=Dh0Fiasw2QQ&t=2258s	duplicate
https://www.youtube.com/watch?v=Hk0AEmW_IGw	histologie
https://www.youtube.com/watch?v=VGeIDgkW-04	histologie
https://www.youtube.com/watch?v=XjwLgc0wLJg	echo
https://www.youtube.com/watch?v=1Arssb5br-U&ab_channel=OneBornEveryMinute	video accouchement
https://www.youtube.com/watch?v=3u55lfkvQN8&ab_channel=Doctors%27Circle-World%27sLargestHealthPlatform	prévention geu
https://www.youtube.com/watch?v=Pju3fS_Dn8o&ab_channel=SABCNews	naissance post geu
https://www.youtube.com/watch?v=EeZ2YJ4ZYPs&t=14s&ab_channel=ClevelandClinic	duplicate
https://www.youtube.com/watch?v=-erIxFOt9pQ&ab_channel=GoodMorningAmerica	naissance post sté tub
https://www.youtube.com/watch?v=3SqeSSQhu3o&ab_channel=MSIReproductiveChoices	sté tubaire
https://www.youtube.com/watch?v=bHjlNvB3ibA&ab_channel=LapaRoEdu	duplicate
https://www.youtube.com/watch?v=kWSn6QOH1xs&t=45s&ab_channel=DRRKMishra	chir
https://www.youtube.com/watch?v=RoBohoUrx4c&t=13s&ab_channel=ArmandoHasudungan	duplicate
https://www.youtube.com/watch?v=Q_qiUYIBR7o&t=24s&ab_channel=MedLecturesMadeEasy	duplicate
https://www.youtube.com/watch?v=Kf3x9VaSMQM&ab_channel=RadiologyVideo-radiologymadeesay	duplicate
https://www.youtube.com/watch?v=dYs-phoySU4&ab_channel=InfertilityTV	duplicate
https://www.youtube.com/watch?v=eCry-7MQmeg&ab_channel=FertilityHomeopath	grossesse apres geu
https://www.youtube.com/watch?v=CD6vHQ-JkF8&ab_channel=Doctors%27Circle-World%27sLargestHealthPlatform	grossesse post sté tubaire
https://www.youtube.com/watch?v=euocY5TNBaE&ab_channel=Rehealthify	duplicate
https://www.youtube.com/watch?v=JRHGckppcxw&ab_channel=Doctors%27Circle-World%27sLargestHealthPlatform	fertilité post geu
https://www.youtube.com/watch?v=1Fr_aBHnWPk&ab_channel=Diannelovee	fertilité post geu
https://www.youtube.com/watch?v=XvSuHCRP2Bc	temoignage FCS
https://www.youtube.com/watch?v=7CjpXQrnQrE&ab_channel=GlobalNews	Chir bébé
https://www.youtube.com/watch?v=mJD-O2YJT8Y&ab_channel=EbruTVKenya	fertilité post geu
https://www.youtube.com/watch?v=naJ2e2RUtnk	ectpi kidney
https://www.youtube.com/watch?v=DPR4PJQdXXo&ab_channel=ThisMorning	fertilité post geu
https://www.youtube.com/watch?v=mEq4tvbNW8Y&ab_channel=LipsticksandLattes	DIU et geu
